# Supplementary material for: Utilizing the Intrinsic Thermal Instability of Swedenborgite Structured YBaCo4O7+δ as an Opportunity for Material Engineering in Lithium-Ion Batteries by Er and Ga Co-Doping Processes
Source: Materials (Basel). 2021 Aug 14;14(16):4565. doi: 10.3390/ma14164565 (PMC8400947; doi:10.3390/ma14164565)
Supplement: Supplementary file 1 [file materials-14-04565-s001.zip]

Archive with 1 entries (1 files):
- materials-1316402-supplementary.pdf
